# Supplementary material for: High-Throughput Bacteriophage Testing with Potency Determination: Validation of an Automated Pipetting and Phage Drop-Off Method
Source: Biomedicines. 2024 Feb 19;12(2):466. doi: 10.3390/biomedicines12020466 (PMC10886619; doi:10.3390/biomedicines12020466)
Supplement: Supplementary file 1 [file biomedicines-12-00466-s001.zip]

Archive with 4 entries (4 files):
- Configuration files.zip
- Figure_S1.pdf
- List_Strains_Phages.xlsx
- Video_S1.mp4
