# Supplementary material for: High-Throughput Bacteriophage Testing with Potency Determination: Validation of an Automated Pipetting and Phage Drop-Off Method
Source: Biomedicines. 2024 Feb 19;12(2):466. doi: 10.3390/biomedicines12020466 (PMC10886619; doi:10.3390/biomedicines12020466)
Supplement: Supplementary file 1 [file biomedicines-12-00466-s001.zip › List_Strains_Phages.xlsx]

## Sheet: Strains
	Strain name	Species	Origin / Reference (PMID) / Accession number	Role in the study
	536	E. coli	Clinical strain / 16912116 / PRJNA681501	Host strain of phage 536_P3
	LM33	E. coli	Clinical strain, ColoColi Collection / 27387322 / CXWG00000000	Host strain of phage LM33_P1
	DIJ07	E. coli	Clinical strain, ColoColi Collection / 27387322	Host strain of phage DIJ07_P1
	LF110	E. coli	Clinical strain, AIEC / 15300573	Host strain of phage LF110_P3
	BCH953	E. coli	Clinical strain, ColoColi Collection / 27387322	Host strain of phage BCH953_P5
	NIC06	E. coli	Clinical strain, ColoColi Collection / 27387322	Host strain of phage NIC06_P2
	H27	E. coli	Clinical strain, ColoColi Collection / 27387322	Host strain of phage H27_P1
	LF73	E. coli	Clinical strain, AIEC / 15300573	Host strain of phage LF73_P1
	55989	E. coli	Clinical strain, EAEC / 12117939 / NC_011748	Host strain of phage CLB_P2
	NAN33	E. coli	Clinical strain, ColoColi Collection / 27387322	Host strain of phage NAN33_P2
	AGR100A	E. coli	Clinical strain, unpublished collection	Tested strain
	D7	E. coli	Clinical strain, unpublished collection	Tested strain
	D8	E. coli	Clinical strain, unpublished collection	Tested strain
	W2	E. coli	Clinical strain, unpublished collection	Tested strain
	S7	E. coli	Clinical strain, unpublished collection	Tested strain
	N2	E. coli	Clinical strain, unpublished collection	Tested strain
	G8	E. coli	Clinical strain, unpublished collection	Tested strain
	DELI	E. coli	Clinical strain, unpublished collection	Tested strain
	H2	E. coli	Clinical strain, unpublished collection	Tested strain
	M3	E. coli	Clinical strain, unpublished collection	Tested strain
	GINI	E. coli	Clinical strain, unpublished collection	Tested strain
	V2	E. coli	Clinical strain, unpublished collection	Tested strain
	L8	E. coli	Clinical strain, unpublished collection	Tested strain
	L10	E. coli	Clinical strain, unpublished collection	Tested strain
	M12	E. coli	Clinical strain, unpublished collection	Tested strain
	T4	E. coli	Clinical strain, unpublished collection	Tested strain
	L6	E. coli	Clinical strain, unpublished collection	Tested strain
	D6	E. coli	Clinical strain, unpublished collection	Tested strain
	A5	E. coli	Clinical strain, unpublished collection	Tested strain
	S4	E. coli	Clinical strain, unpublished collection	Tested strain
	C1	E. coli	Clinical strain, unpublished collection	Tested strain
	G2	E. coli	Clinical strain, unpublished collection	Tested strain
	G11	E. coli	Clinical strain, unpublished collection	Tested strain
	T3	E. coli	Clinical strain, unpublished collection	Tested strain
	C9	E. coli	Clinical strain, unpublished collection	Tested strain
	C10	E. coli	Clinical strain, unpublished collection	Tested strain
	C4	E. coli	Clinical strain, unpublished collection	Tested strain
	A3	E. coli	Clinical strain, unpublished collection	Tested strain
	D2	E. coli	Clinical strain, unpublished collection	Tested strain
	P2	E. coli	Clinical strain, unpublished collection	Tested strain
	P4	E. coli	Clinical strain, unpublished collection	Tested strain
	D11	E. coli	Clinical strain, unpublished collection	Tested strain
	M7	E. coli	Clinical strain, unpublished collection	Tested strain
	T6	E. coli	Clinical strain, unpublished collection	Tested strain
	L9	E. coli	Clinical strain, unpublished collection	Tested strain
	S3	E. coli	Clinical strain, unpublished collection	Tested strain
	C3	E. coli	Clinical strain, unpublished collection	Tested strain
	D4	E. coli	Clinical strain, unpublished collection	Tested strain
	M16	E. coli	Clinical strain, unpublished collection	Tested strain
	B5	E. coli	Clinical strain, unpublished collection	Tested strain
	B16	E. coli	Clinical strain, unpublished collection	Tested strain
	C8	E. coli	Clinical strain, unpublished collection	Tested strain
	P8	E. coli	Clinical strain, unpublished collection	Tested strain
	D14	E. coli	Clinical strain, unpublished collection	Tested strain
	M11	E. coli	Clinical strain, unpublished collection	Tested strain
	B7	E. coli	Clinical strain, unpublished collection	Tested strain
	B3	E. coli	Clinical strain, unpublished collection	Tested strain
	B8	E. coli	Clinical strain, unpublished collection	Tested strain
	D12	E. coli	Clinical strain, unpublished collection	Tested strain
	C7	E. coli	Clinical strain, unpublished collection	Tested strain
	T7	E. coli	Clinical strain, unpublished collection	Tested strain
	B12	E. coli	Clinical strain, unpublished collection	Tested strain
	C6	E. coli	Clinical strain, unpublished collection	Tested strain
	G1	E. coli	Clinical strain, unpublished collection	Tested strain
	L7	E. coli	Clinical strain, unpublished collection	Tested strain
	N3	E. coli	Clinical strain, unpublished collection	Tested strain
	D3	E. coli	Clinical strain, unpublished collection	Tested strain
	O1	E. coli	Clinical strain, unpublished collection	Tested strain
	L5	E. coli	Clinical strain, unpublished collection	Tested strain
	J3	E. coli	Clinical strain, unpublished collection	Tested strain
	B4	E. coli	Clinical strain, unpublished collection	Tested strain
	B9	E. coli	Clinical strain, unpublished collection	Tested strain
	B2	E. coli	Clinical strain, unpublished collection	Tested strain
	G3	E. coli	Clinical strain, unpublished collection	Tested strain
	K2	E. coli	Clinical strain, unpublished collection	Tested strain
	V1	E. coli	Clinical strain, unpublished collection	Tested strain
	C15	E. coli	Clinical strain, unpublished collection	Tested strain
	D17	E. coli	Clinical strain, unpublished collection	Tested strain
	S1	E. coli	Clinical strain, unpublished collection	Tested strain
	H4	E. coli	Clinical strain, unpublished collection	Tested strain
	M5	E. coli	Clinical strain, unpublished collection	Tested strain
	B10	E. coli	Clinical strain, unpublished collection	Tested strain
	A1	E. coli	Clinical strain, unpublished collection	Tested strain
	G7	E. coli	Clinical strain, unpublished collection	Tested strain
	D13	E. coli	Clinical strain, unpublished collection	Tested strain
	S2	E. coli	Clinical strain, unpublished collection	Tested strain
	C2	E. coli	Clinical strain, unpublished collection	Tested strain
	A2	E. coli	Clinical strain, unpublished collection	Tested strain
	C13	E. coli	Clinical strain, unpublished collection	Tested strain
	M4	E. coli	Clinical strain, unpublished collection	Tested strain
	M10	E. coli	Clinical strain, unpublished collection	Tested strain
	F3	E. coli	Clinical strain, unpublished collection	Tested strain
	P1	E. coli	Clinical strain, unpublished collection	Tested strain
	B11	E. coli	Clinical strain, unpublished collection	Tested strain
	P3	E. coli	Clinical strain, unpublished collection	Tested strain
	G10	E. coli	Clinical strain, unpublished collection	Tested strain
	F2	E. coli	Clinical strain, unpublished collection	Tested strain
	S10	E. coli	Clinical strain, unpublished collection	Tested strain
	C14	E. coli	Clinical strain, unpublished collection	Tested strain
	G9	E. coli	Clinical strain, unpublished collection	Tested strain
	L3	E. coli	Clinical strain, unpublished collection	Tested strain
	R5	E. coli	Clinical strain, unpublished collection	Tested strain
	B14	E. coli	Clinical strain, unpublished collection	Tested strain
	N1	E. coli	Clinical strain, unpublished collection	Tested strain
	T8	E. coli	Clinical strain, unpublished collection	Tested strain
	B6	E. coli	Clinical strain, unpublished collection	Tested strain
	H1	E. coli	Clinical strain, unpublished collection	Tested strain
	R3	E. coli	Clinical strain, unpublished collection	Tested strain
	C12	E. coli	Clinical strain, unpublished collection	Tested strain
	R1	E. coli	Clinical strain, unpublished collection	Tested strain
	G11	E. coli	Clinical strain, unpublished collection	Tested strain
	Q1	E. coli	Clinical strain, unpublished collection	Tested strain
	E1	E. coli	Clinical strain, unpublished collection	Tested strain
	B1	E. coli	Clinical strain, unpublished collection	Tested strain
	T2	E. coli	Clinical strain, unpublished collection	Tested strain
	M9	E. coli	Clinical strain, unpublished collection	Tested strain
	F4	E. coli	Clinical strain, unpublished collection	Tested strain
	B15	E. coli	Clinical strain, unpublished collection	Tested strain
	P5	E. coli	Clinical strain, unpublished collection	Tested strain
	S9	E. coli	Clinical strain, unpublished collection	Tested strain
	G6	E. coli	Clinical strain, unpublished collection	Tested strain
	M15	E. coli	Clinical strain, unpublished collection	Tested strain
	M14	E. coli	Clinical strain, unpublished collection	Tested strain
	T1	E. coli	Clinical strain, unpublished collection	Tested strain
	W1	E. coli	Clinical strain, unpublished collection	Tested strain
	M1	E. coli	Clinical strain, unpublished collection	Tested strain

## Sheet: Phages
	Phage name	Isolated from	Reference (DOI)	Morphotype	Family	Genus	Species	Genome_size	Host strain
	536_P3	Sewage	10.1101/2023.11.22.567924	Myoviridae	Other	Phapecoctavirus	Phapecoctavirus Ro121c4YLVW	149471	536
	LM33_P1	Sewage	10.1093/jac/dkw253	Podoviridae	Autographiviridae	Kayfunavirus	Kayfunavirus LM33P1	38979	LM33
	DIJ07_P1	Sewage	10.1101/2023.11.22.567924	Myoviridae	Other	Phapecoctavirus	Escherichia virus Schickermooser	142881	DIJ07
	LF110_P3	Sewage	10.1101/2023.11.22.567924	Myoviridae	Other	Felixounavirus	Felixounavirus JH2	87144	LF110
	BCH953_P5	Sewage	10.1101/2023.11.22.567924	Myoviridae	Straboviridae	Tequatrovirus	Tequatrovirus zeezeethirty	169247	BCH953
	NIC06_P2	Sewage	10.1101/2023.11.22.567924	Myoviridae	Straboviridae	Tequatrovirus	Tequatrovirus slur07	166325	NIC06
	H27_P1	Sewage	Unpublished	unknown	unknown	unknown	unknown	unknown	H27
	LF73_P1	Sewage	10.1101/2023.11.22.567924	Myoviridae	Straboviridae	Tequatrovirus	Tequatrovirus cf2	168996	LF73
	CLB_P2	Sewage	10.1111/j.1462-2920.2011.02644.x	Myoviridae	Straboviridae	Tevenvirinae	Dhakavirus	171842	55989
	NAN33_P2	Sewage	10.1101/2023.11.22.567924	Podoviridae	Autographiviridae	Przondovirus	Przondovirus KpV767	40708	NAN33
